# Supplementary material for: Rab32/38-Dependent and -Independent Transport of Tyrosinase to Melanosomes in B16-F1 Melanoma Cells
Source: Int J Mol Sci. 2022 Nov 16;23(22):14144. doi: 10.3390/ijms232214144 (PMC9695596; doi:10.3390/ijms232214144)
Supplement: Supplementary file 1 [file ijms-23-14144-s001.zip]

Archive with 1 entries (1 files):
- ijms-2001463-supplementary.pdf
